# Supplementary material for: Classification of Various Marijuana Varieties by Raman Microscopy and Chemometrics
Source: Toxics. 2022 Feb 28;10(3):115. doi: 10.3390/toxics10030115 (PMC8948958; doi:10.3390/toxics10030115)
Supplement: Supplementary file 1 [file toxics-10-00115-s001.zip]

Archive with 1 entries (1 files):
- toxics-1585478-supplementary.pdf
